# Supplementary material for: Identification and characterization of soluble binding proteins associated with host foraging in the parasitoid wasp Diachasmimorpha longicaudata
Source: PLoS One. 2021 Jun 17;16(6):e0252765. doi: 10.1371/journal.pone.0252765 (PMC8211293; doi:10.1371/journal.pone.0252765)
Supplement: S1 Table — (XLS) [file pone.0252765.s015.xls]

## Sheet: Sheet1
	S1 Table. Sequence of primers used for RT-PCR , qRT-PCR and RNA interference
	Gene name	Nucleotide sequence ID	Oligo sequence 5'-3'	Amplicon lenght (bp)
	CSP1	GELG01006173.1	Fwd-CGGTATCGTCTAGCCTTGGT	104
			Rev-CCAAGATCATGCGTCGTCTG
	CSP2	GELG01043217.1	Fwd-AGCCGCCTTACCAGAAGTTA	112
			Rev-CCACACATCCGGGTATCTAGT
	CSP3	GELG01013729.1	Fwd-TCGATAGCTGCAATTGGAATTCA	90
			Rev-TGTCGAGAGTACAACACCTTCT
	CSP4	GELG01000290.1	Fwd-ATTACCGCCACCAGACAAGA	88
			Rev-TTACAGAGGAGTCCAAgCCG
	CSP5	GELG01000294.1	Fwd-ATTACCGCCACCAGACAAGA	118
			Rev-GGTGCGACAATTGGAGAAGA
	CSP6	GELG01007750.1	Fwd-CCCCTGGAACTTTACCCTGT	115
			Rev-GAGGGTAGGCAGTGAGAAGG
	CSP7	GELG01001790.1	Fwd-CCCTCTGGAGTACAAGGTCC	91
			Rev-ATGTGGACGTGGATGGTGTT
	CSP8	GELG01048086.1	Fwd-GGCTCTTCGAACATTTGGCA	108
			Rev-ACTTCAGGTGTCTCATGGGA
	CSP9	GELG01007729.1	Fwd-CAGTACCGGCGAAACATTGA	121
			Rev-TTCCTCAGTGCTGTTATCGC
	OBP1	GELG01005963.1	Fwd-TTGCGTGCACTTGGAATTGA	101
			Rev-TGATCCTCATGTCGATGCCA
	OBP2	GELG01007924.1	Fwd-GATAGCATTTCCTCGAGCGC	90
			Rev-AATCCGTTGCTTCCATGCTT
	OBP3	GELG01007569.1	Fwd-CCGACGTGTTTCTTGTGCAT	97
			Rev-TTCTGGCCGCAGTAGAAGAA
	OBP4	GELG01006993.1	Fwd-GTACACCCCGAGCTTCTCAT	100
			Rev-ACGAGTACTGACAGTTGCGA
	OBP5	GELG01007011.1	Fwd-CAACAGTGGTACCCGTCTCT	105
			Rev-TCTGCCTGCTGAGCTACATT
	OBP6	GELG01005241.1	Fwd-GATCCGCTCCAGGTTGTTTG	112
			Rev-ATTGACGAGGGTGAGCTTGA
	OBP7	GELG01007880.1	Fwd-TGCTTGCACATAGTCCTGGT	113
			Rev-TAGACAAAGCAGCCTCTCGT
	OBP8	GELG01002295.1	Fwd-GCACTGACTAAACTGGCACC	92
			Rev-TCTCCGGGTATTGTTGGCTT
	OBP9	GELG01001415.1	Fwd-CGGCAAGCATCTCTGTATCG	103
			Rev-AATTCCTGGTGATTGCCGTC
	OBP10	GELG01001518.1	Fwd-TACACGTGAaGGCCCAAGAA	101
			Rev-AACCTCCTCTCTGTCAGCAC
	OBP11	GELG01003729.1	Fwd-GTTGCCCTTCAGATCCTTGC	100
			Rev-TCAACTGAATGAAGCTGCGG
	OBP12	GELG01001519.1	Fwd-CTGTCTCATTGGTGCTCTGG	90
			Rev-CCTGTCTCGGTAATGCAAGC
	OBP13	GELG01005757.1	Fwd-GCGAGTAAAACTGCGACGAT	91
			Rev-GCTTCGCAACCAACTGAGAT
	OBP14	GELG01031851.1/GELG01045208.1	Fwd-CAATTGGACACTGTGGGCC	111
			Rev-CTGTAGCTACGCCTGTCTGT
	OBP15	GELG01008185.1	Fwd-GACGATGCCAAGGGTTTTGA	119
			Rev-GCAGCATCACCTTCCTTAGC
	OBP16	GELG01008020.1	Fwd-CTTGCTGGCCATCAAACACT	120
			Rev-ATGGATTTGGACGAGGCTGA
	OBP17	GELG01007052.1	Fwd-CTCCATTCAACACACGCTCA	91
			Rev-GCAGATATCGTGCGCTTTCA
	NPC2a	GELG01007456.1	Fwd-GTGCTTTCGTTGTGTGCTTG	122
			Rev-ACACTCGCTATCACTGGCTC
	NPC2b	GELG01006291.1	Fwd-TGGTTATCGTGGGCTTCTGT	107
			Rev-ATTGCACCCCTTGATCCTCA
	MD-2	GELG01005505.1	Fwd-TGGACAGGGCTTTATACGCA	112
			Rev-TGTATGTGTCGCCCTGGTAA
	ESR16	GELG01007261.1	Fwd-GATGTCCACTCAAAGCAGGC	116
			Rev-TGGCACATTGTTTTCCAGCA
	β-Actin	-	Fwd-GAGCACCCAGTCCTCTTGAC	181
			Rev-AAACACCATCACCCGAGTCC
	Elong. Factor-1	-	Fwd-TGCTTTCGTTCCCATCTCCG	122
			Rev-TCAGGCATTTACCCTCAGCC
	dsCSP3	-	Fwd-TAATACGACTCACTATAGGGCAGGCAAATAAACCCGGTGA	240
			Rev-TAATACGACTCACTATAGGGTGTCGAGAGTACAACACCTTCT
	dsOBP7	-	Fwd-TAATACGACTCACTATAGGGTGCTtGCACATAGTCCTGGT	301
			Rev-TAATACGACTCACTATAGGGCACGGTCAGTCAAGAATGGC
	dsOBP(9-12)a	-	Fwd-TAATACGACTCACTATAGGGCTACCAACGCCAATCTCTGC	255
			Rev-TAATACGACTCACTATAGGGTTTTCGTCTGTCTCGCTGGT
	dsOBP(9-12)b	-	Fwd-TAATACGACTCACTATAGGGGTGCTGACAGAGAGGAGGTT	280
			Rev-TAATACGACTCACTATAGGGTAGACGGTGACTGCTCTGTT
